# Supplementary material for: PaAIL1 Genes Modulate Floral Initiation, Floral Development, and Dormancy Regulation in Platanus acerifolia
Source: Genes (Basel). 2026 Mar 30;17(4):393. doi: 10.3390/genes17040393 (PMC13116398; doi:10.3390/genes17040393)
Supplement: Supplementary file 1 [file genes-17-00393-s001.zip]

Archive with 1 entries (1 files):
- genes-4220491-supplementary.pdf
